# Supplementary material for: Non-Penicillin-Susceptible Streptococcus suis Isolated from Humans
Source: Pathogens. 2021 Sep 13;10(9):1178. doi: 10.3390/pathogens10091178 (PMC8471365; doi:10.3390/pathogens10091178)
Supplement: Supplementary file 1 [file pathogens-10-01178-s001.zip]

Archive with 8 entries (8 files):
- Supplementary file 1_pbp1a alignment result.pdf
- Supplementary file 2_pbp1b alignment result.pdf
- Supplementary file 3_pbp2a alignment result.pdf
- Supplementary file 4_pbp2b alignment result.pdf
- Supplementary file 5_pbp2X alignment result.pdf
- Table S1.pdf
- Table S2-Revised.xlsx
- Table S3.pdf
