# Supplementary material for: Non-Penicillin-Susceptible Streptococcus suis Isolated from Humans
Source: Pathogens. 2021 Sep 13;10(9):1178. doi: 10.3390/pathogens10091178 (PMC8471365; doi:10.3390/pathogens10091178)
Supplement: Supplementary file 1 [file pathogens-10-01178-s001.zip › Table S2-Revised.xlsx]

## Sheet: Data
	Serotype	ST	Date of isolation	Province	Specimen	Diagnosis	Antibiotic treatment	Susceptibility
ID								Cefepime (mm)	Ceftriaxone (mm)	Azithromycin (mm)	Erythromycin (mm)	Tetracycline (mm)	Clindamycin (mm)	Levofloxacin (mm)	Chloramphenicol (mm)	Penicilin (MIC)	Ceftriaxone (MIC)
18783	SS2	1	No data	No data	No data	No data	Ceftriaxone	39	39	33	18	23	17	23	25	0.032	0.047
24651	SS2	1	2007-06-22	Phayao	CSF	Acute meningitis	Ceftriaxone	36	34	<6	8	<6	9	23	23	0.125	0.094
24826	SS2	1	2007-07-06	Lampang	Blood	acute meningitis, sepsis	Ceftriaxone	32	29	<6	<6	9	<6	23	15	0.032	0.047
24828	SS2	1	2007-01-16	Lampang	CSF	acute meningitis	Ceftriaxone	35	33	15	10	11	15	23	24	0.125	0.094
25018	SS2	1	2007-08-12	Chiang Rai	CSF	bacteial meningitis	Ceftriaxone	38	29	30	15	9	17	24	28	0.032	0.047
25384	SS2	1	2007-08-31	Phayao	Blood	sepsis	Ceftriaxone	39	40	17	12	12	15	23	24	0.032	0.047
25688	SS2	1	2007-10-16	Nakhonsawan	Blood	acute meningitis	Ceftriaxone	28	30	<6	<6	8	<6	24	23	0.032	0.047
32709	SS2	1	May-10	Nong Khai	Blood	sepsis, meningitis	Ceftriaxone	42	40	31	19	14	19	26	30	0.032	0.047
33011	SS2	1	Jun-10	Nonthaburi	Blood	sepsis	Ceftriaxone	39	34	<6	<6	10	<6	25	25	0.032	0.047
33075	SS2	1	Jun-10	Tak	Blood	sepsis	Ceftriaxone	32	32	<6	12	8	<6	20	20	0.032	0.047
33215	SS2	1	Jul-10	Lampang	Blood	sepsis	Ceftriaxone	42	43	31	19	20	20	38	35	0.032	0.047
34725	SS2	1	Jan-11	Roi Et	CSF	acute meningitis	Ceftriaxone	35	33	13	13	8	<6	23	20	0.125	0.047
35999	SS2	1	Jun-11	Chiang Rai	Blood	sepsis	Ceftriaxone	43	41	24	18	11	<6	28	31	0.032	0.047
40753	SS2	1	May-12	Nakhon Ratchasima	Synovial fluid	Septic arthritis	Ceftriaxone	34	34	<6	7	8	<6	23	23	0.125	0.047
21508	SS2	1	2006-09-19	Nakornsawan	Blood	sepsis	Ceftriaxone	28	36	<6	<6	8	<6	25	20	0.064	0.047
22687	SS2	1	Apr-06	Nan	Blood	sepsis, septic shock	Ceftriaxone	31	29	<6	<6	8	<6	29	22	0.125	0.047
22689	SS2	1	Apr-06	Nan	Blood	sepsis, septic shock, septic arthritis	Ceftriaxone	40	38	<6	<6	8	<6	25	24	0.064	0.047
22693	SS2	1	Jun-06	Phetchabul	Blood	Bacterial Cardiolitis	Ceftriaxone	38	33	<6	<6	12	<6	28	23	0.125	0.047
22716	SS2	1	2006-07-06	Lampang	Blood	sepsis	Ceftriaxone	25	27	<6	<6	9	<6	27	21	0.064	0.125
23135	SS2	1	2006-10-03	Phetchabul	Blood	sepsis	Ceftriaxone	28	30	<6	<6	10	<6	21	22	0.125	0.047
23139	SS2	1	2006-10-30	Nakhonsawan	Blood	sepsis	Ceftriaxone	26	30	<6	<6	<6	<6	25	23	0.064	0.125
23140	SS2	1	2006-11-07	Phetchabul	Blood	sepsis	Ceftriaxone	26	32	<6	<6	10	<6	27	21	0.064	0.094
23163	SS2	1	2006-08-05	Nan	Blood	acute menigitis, sepsis, septic shock	Ceftriaxone	29	36	<6	<6	9	<6	29	25	0.125	0.047
23166	SS2	1	2007-07-18	Nakhonsawan	Blood	sepsis	Ceftriaxone	28	25	<6	<6	7	<6	25	22	0.125	0.047
23169	SS2	1	2006-09-05	Phayao	Blood	sepsis, septic shock	Ceftriaxone	24	32	<6	<6	9	<6	24	13	0.125	0.094
24523	SS2	1	2007-03-20	Phetchabul	Blood	sepsis	Ceftriaxone	33	30	12	12	<6	<6	26	27	0.125	0.047
24525	SS2	1	2007-03-31	Phetchaboon	Blood	sepsis	Ceftriaxone	30	25	<6	<6	9	<6	30	20	0.125	0.047
24528	SS2	1	2007-06-15	Phayao	Blood	Septicemia	Ceftriaxone	33	28	<6	<6	9	<6	25	19	0.064	0.125
24529	SS2	1	2007-06-14	Utraradit	Blood	acute meningitis	Ceftriaxone	25	24	<6	<6	9	<6	18	23	0.125	0.125
24579	SS2	1	2007-06-18	Suphanburi	Blood	Sepsis, acute abdominal pain	Ceftriaxone	27	30	<6	<6	8	<6	27	19	0.064	0.125
24652	SS2	1	2007-06-25	Nakhonsawan	Blood	sepsis	Ceftriaxone	30	25	<6	<6	<6	<6	25	23	0.125	0.094
24883	SS2	1	2007-06-29	Suphanburi	Blood	Acute gastroenteritis	Ceftriaxone	26	35	<6	<6	10	<6	28	12	0.125	0.125
24884	SS2	1	2007-07-20	Phayao	Blood	sepsis	Ceftriaxone	34	33	<6	<6	9	<6	38	20	0.064	0.125
24887	SS2	1	2007-08-10	Utraradit	Blood	sepsis	Ceftriaxone	35	36	<6	<6	8	<6	27	23	0.064	0.125
25014	SS2	1	2007-07-29	Phayao	Blood	sepsis	Ceftriaxone	37	35	<6	<6	7	<6	29	27	0.064	0.125
25015	SS2	1	2007-08-01	Phayao	Blood	sepsis	Ceftriaxone	35	32	<6	<6	9	<6	27	22	0.125	0.125
25777	SS2	1	2007-11-03	Nan	Blood	sepsis	Ceftriaxone	28	27	<6	<6	11	<6	24	19	0.064	0.125
26161	SS2	1	2007-07-18	Phayao	Blood	sepsis	Ceftriaxone	28	30	<6	<6	8	<6	25	19	0.064	0.125
26162	SS2	1	2007-06-11	Nakhonsawan	Blood	sepsis	Ceftriaxone	37	33	<6	<6	9	<6	29	23	0.064	0.047
26349	SS2	1	2008-02-26	Nakornpathom	Blood	sepsis	Ceftriaxone	28	28	<6	<6	8	<6	26	26	0.125	0.125
26645	SS2	1	2008-03-26	Utraradit	Blood	sepsis	Ceftriaxone	30	38	<6	<6	10	<6	28	24	0.125	0.125
21507	SS2	1	2006-09-22	Nakornsawan	Blood	sepsis,Radial artery occlusion	Ceftriaxone	30	28	<6	<6	<6	<6	24	24	0.064	0.047
21711	SS2	1	2006-10-10	Lampang	Blood	no data	Ceftriaxone	30	28	26	28	<6	24	24	22	0.032	0.047
21876	SS2	1	2006-11-22	Phetchaburi	Blood	acute menigitis	Ceftriaxone	30	27	<6	<6	<6	<6	25	24	0.032	0.094
23167	SS2	1	2006-08-27	Chonburi	Blood	acute meningitis	Ceftriaxone	27	27	<6	<6	<6	<6	24	23	0.032	0.094
23207	SS2	1	2006-07-20	Phayao	Blood	acute meningitis, sepsis	Ceftriaxone	35	37	<6	<6	<6	<6	24	22	0.032	0.094
24002	SS2	1	2007-02-19	Phetchabul	CSF	acute meningitis	Ceftriaxone	33	34	<6	23	12	<6	27	26	0.032	0.094
24004	SS2	1	2007-02-23	Lampang	Blood	sepsis	Ceftriaxone	30	30	<6	<6	<6	<6	20	25	0.032	0.094
24009	SS2	1	2007-04-17	Bangkok	Blood	acute meningitis, septicemia	Ceftriaxone	30	30	<6	<6	<6	<6	24	20	0.032	0.094
24698	SS2	1	2007-04-23	Nan	Blood	acute meningitis, sepsis, septic shock	Ceftriaxone	32	30	<6	<6	8	<6	26	13	0.032	0.094
25377	SS2	1	2007-08-20	Utraradit	Blood	sepsis, septic arthritis	Ceftriaxone	34	30	<6	<6	9	<6	24	20	0.032	0.094
25687	SS2	1	2007-10-08	Chaiyaphum	Blood	acute meningitis, sepsis	Ceftriaxone	28	25	21	18	<6	<6	20	21	0.032	0.094
26108	SS2	1	2008-04-22	Kon Kaen	Blood	acute meningitis, sepsis	Ceftriaxone	25	25	15	20	<6	<6	25	20	0.125	0.125
26152	SS2	1	2007-06-07	Lopburi	CSF	acute meningitis	Ceftriaxone	37	35	30	38	8	38	30	31	0.032	0.094
26154	SS2	1	2007-07-02	Phetchabul	CSF	acute meningitis	Ceftriaxone	32	26	<6	<6	<6	<6	21	20	0.032	0.094
27937	SS2	1	2008-07-31	Tak	Blood	acute meningitis	Ceftriaxone	33	30	26	30	11	27	24	25	0.125	0.125
27946	SS2	1	2008-09-01	Suphanburi	Blood , CSF	Meningitis	Ceftriaxone	24	28	<6	<6	<6	<6	24	20	0.032	0.047
28078	SS2	1	2008-09-01	Phetchabul	CSF	meningitis	Ceftriaxone	28	28	<6	<6	9	s'/	24	21	0.032	0.047
28734	SS2	1	2008-11-01	Chiang Rai	Blood , CSF	Meningitis	Ceftriaxone	28	30	<6	<6	10	<6	24	23	0.032	0.047
28736	SS2	1	2008-11-01	Phetchabul	Blood	sepsis	Ceftriaxone	32	31	<6	<6	9	<6	27	22	0.032	0.047
29901	SS2	1	2008-12-01	Phetchabul	CSF	meningitis	Ceftriaxone	35	35	30	28	<6	28	27	27	0.032	0.047
29911	SS2	1	2009-03-01	Phetchabul	Blood	sepsis	Ceftriaxone	25	20	<6	<6	<6	<6	24	19	0.032	0.047
30188	SS2	1	2009-04-01	Phetchabul	Blood	sepsis	Ceftriaxone	30	28	<6	<6	<6	<6	24	20	0.032	0.047
30209	SS2	1	2009-04-01	Lampang	Blood	Septic shock	Ceftriaxone	31	28	<6	<6	<6	<6	25	23	0.032	0.094
33030	SS2	1	Jun-10	Phetchabul	Blood	acute meningitis	Ceftriaxone	31	28	24	20	<6	25	24	22	0.032	0.094
30340	SS2	1	2012-03-27	Lampang	Blood	sepsis	Ceftriaxone	30	30	<6	<6	<6	<6	23	24	0.032	0.047
30350	SS2	1	2009-06-01	Lampang	Blood , CSF	Meningitis	Ceftriaxone	28	25	28	30	<6	28	22	20	0.125	0.047
30351	SS2	1	2009-06-01	Bangkok	CSF	meningitis	Ceftriaxone	27	26	<6	<6	<6	<6	20	20	0.032	0.094
30685	SS2	1	2009-08-01	Phitsanulok	Blood	Act ascendins cholongitis	Ceftriaxone	28	30	<6	<6	<6	<6	22	22	0.032	0.047
30690	SS2	1	2009-08-01	Nakhonpanom	Blood , CSF	Meningitis	Ceftriaxone	34	35	<6	<6	10	<6	25	26	0.125	0.125
30831	SS2	1	2009-09-01	Phrae	Blood , CSF	Meningitis , Peripheral vertigo	Ceftriaxone	30	30	<6	<6	<6	<6	24	19	0.032	0.047
30838	SS2	1	2009-10-01	Nakhorn Ratchasima	Blood	sepsis	Ceftriaxone	25	27	24	27	<6	24	23	26	0.032	0.047
31089	SS2	1	2009-09-01	Chiang Mai	no data	no data	Ceftriaxone	34	30	<6	<6	<6	<6	24	23	0.032	0.047
31090	SS2	1	2009-09-01	Chiang Mai	no data	no data	Ceftriaxone	30	28	25	<6	8	<6	25	26	0.032	0.047
31093	SS2	1	2009-09-01	Chiang Rai	Blood	Meningitis	Ceftriaxone	32	32	<6	<6	<6	<6	25	20	0.032	0.047
31096	SS2	1	2009-09-01	Phetchabul	Blood	sepsis	Ceftriaxone	30	33	<6	<6	<6	<6	26	24	0.032	0.047
31100	SS2	1	2009-09-01	Uttraradit	Blood , CSF	Meningitis , Sepsis	Ceftriaxone	26	26	<6	<6	<6	<6	24	22	0.032	0.047
31995	SS2	1	Apr-10	Phetchabul	Blood	sepsis	Ceftriaxone	31	28	<6	<6	<6	<6	24	23	0.032	0.047
32341	SS2	1	Apr-10	Phayao	Blood	sepsis, meningitis	Ceftriaxone	28	30	<6	<6	<6	<6	20	12	0.032	0.047
32471	SS2	1	Apr-10	Phetchabul	Blood	sepsis	Ceftriaxone	28	31	26	28	<6	24	26	23	0.032	0.047
32711	SS2	1	May-10	Nakhorn Ratchasima	Blood	sepsis	Ceftriaxone	30	32	12	20	<6	<6	24	18	0.032	0.047
33434	SS2	1	Aug-10	Nakhon Pathom	Blood	sepsis	Ceftriaxone	24	25	23	25	<6	22	22	22	0.032	0.125
33522	SS2	1	Aug-10	Phetchabul	CSF	acute meningitis	Ceftriaxone	30	30	25	27	<6	25	24	23	0.032	0.047
33845	SS2	1	Oct-10	Nakhorn Ratchasima	Blood	sepsis	Ceftriaxone	32	33	<6	<6	<6	<6	26	23	0.032	0.047
40163	SS2	1	May-12	Sakon Nakhon	CSF	meningitis	Ceftriaxone	32	28	<6	<6	<6	<6	23	26	0.125	0.047
23211	SS2	1	2006-07-17	Lampang	CSF	acute meningitis	Ceftriaxone	37	37	32	38	<6	<6	28	26	0.032	0.125
40339	SS2	1	2012-05-23	Nakhon Phanom	Blood	sepsis, meningitis	Ceftriaxone	36	35	27	26	<6	<6	25	24	0.125	0.047
41948	SS2	1	Sep-12	Lampang	Synovial fluid	Septic arthritis	Ceftriaxone	30	29	<6	<6	<6	<6	21	25	0.125	0.047
39716	SS2	1	Apr-12	Loei	CSF	meningitis	Ceftriaxone	33	30	<6	22	<6	<6	24	23	0.032	0.047
42772	SS2	1	2012-11-27	Udonthani	Blood	sepsis	Ceftriaxone	33	30	25	28	8	30	26	26	0.125	0.047
42102	SS2	1	Oct-12	Nakhon Pathom	Blood	sepsis	Ceftriaxone	30	30	<6	<6	<6	<6	20	23	0.032	0.094
40625	SS2	1	2012-06-18	Nakhorn Ratchasima	Blood	sepsis	Ceftriaxone	32	31	25	28	<6	25	25	27	0.064	0.094
42578	SS2	1	2012-10-28	Nakhon Phanom	Blood	sepsis	Ceftriaxone	28	28	22	27	<6	25	22	26	0.125	0.047
39499	SS2	1	2012-03-27	Lampang	Blood	sepsis	Ceftriaxone	30	30	<6	<6	<6	<6	20	25	0.032	0.047
29903	SS2	1	2008-12-01	Chaiyapum	Blood , CSF	Meningitis	Ceftriaxone	30	27	<6	<6	<6	<6	24	23	0.125	0.047
21386	SS2	1	Apr-06	Nakornsawan	Blood	acute meningitis	Ceftriaxone	32	30	25	29	<6	25	22	25	0.032	0.047
36569	SS2	1	Jul-11	Sakon Nakhon	CSF	acute meningitis	Ceftriaxone	34	30	18	20	10	<6	24	29	0.032	0.047
22690	SS2	1	May-06	Phetchaboon	Blood	acute meningitis	Ceftriaxone	33	32	20	24	10	12	26	26	0.032	0.047
42611	SS2	1	2012-11-26	Sakon Nakhon	Blood	sepsis	Ceftriaxone	30	32	22	30	8	26	25	25	0.032	0.125
39544	SS2	1	2012-03-11	Lampang	CSF	meningitis	Ceftriaxone	32	32	<6	<6	<6	<6	25	25	0.125	0.047
41386	SS2	1	Aug-12	Singburi	Blood, CSF	meningitis	Ceftriaxone	34	32	<6	<6	8	<6	20	23	0.032	0.047
42994	SS2	1	2012-11-25	Nakhorn Ratchasima	CSF	meningitis	Ceftriaxone	30	28	<6	15	<6	<6	24	27	0.125	0.047
38728	SS2	1	2012-01-11	Sakon Nakhon	Blood	sepsis, meningitis	Ceftriaxone	31	29	25	27	<6	18	24	22	0.032	0.047
39835	SS2	1	May-12	Suphanburi	Blood	sepsis	Ceftriaxone	27	25	<6	<6	<6	<6	23	20	0.064	0.047
36733	SS2	1	Aug-11	Burirum	Blood	sepsis	Ceftriaxone	26	27	23	25	<6	25	23	22	0.064	0.047
38942	SS2	1	2011-02-13	Chiang Mai	Blood, CSF	meningitis	Ceftriaxone	28	25	<6	<6	<6	<6	21	18	0.064	0.75
32024	SS2	1	Apr-10	Surathani	CSF	acute meningitis	Ceftriaxone	29	27	<6	<6	<6	<6	22	20	0.064	0.047
29906	SS2	1	2009-03-01	Saraburi	CSF	sepsis	Ceftriaxone	27	30	<6	<6	<6	<6	24	26	0.064	0.75
42771	SS2	1	2012-11-29	Nonthaburi	CSF	acute meningitis	Ceftriaxone	29	28	<6	<6	<6	<6	21	21	0.064	0.75
33030	SS2	1	Jun-10	Phetchabul	Blood	acute meningitis	Ceftriaxone	31	28	24	20	<6	25	24	22	0.064	0.094
42570	SS2	1	2012-11-12	Uttaradit	Blood	sepsis	Ceftriaxone	32	30	<6	<6	<6	<6	25	20	0.064	0.75
22717	SS2	1	2006-07-01	Nakhon Ratchasima	CSF	sepsis	Ceftriaxone	31	31	15	19	<6	<6	27	24	0.064	0.047
42494	SS2	1	2012-10-30	Saraburi	Blood	acute meningitis	Ceftriaxone	29	29	10	17	<6	10	25	23	0.064	0.047
30209	SS2	1	2009-04-01	Lampang	Blood	sepsis	Ceftriaxone	27	26	<6	<6	<6	<6	23	19	0.064	0.75
39931	SS2	1	2012-04-29	Chiang Mai	Blood	Septic shock	Ceftriaxone	28	29	<6	<6	<6	<6	24	22	0.064	0.75
39152	SS2	1	2012-03-01	Khon Kaen	Blood	sepsis	Ceftriaxone	28	27	<6	<6	<6	<6	23	22	0.064	0.064
42847	SS2	1	2012-11-26	Nakhon Ratchasima	CSF	sepsis	Ceftriaxone	29	29	<6	<6	<6	<6	23	20	0.064	0.75
41493	SS2	1	2012-08-21	Phetchabul	Blood	acute meningitis	Ceftriaxone	30	34	<6	<6	<6	<6	25	24	0.064	0.75
24379	SS2	1	2007-06-01	Sukhothai	CSF	sepsis	Ceftriaxone	26	25	23	24	10	25	26	24	0.064	0.75
40300	SS2	1	Jun-12	Tak	Blood	acute meningitis	Ceftriaxone	32	25	<6	<6	<6	<6	25	27	0.064	0.047
40517	SS2	1	2012-05-07	Lampang	Blood	sepsis	Ceftriaxone	30	30	25	27	<6	25	24	22	0.064	0.094
34185	SS2	1	Nov-10	Phetchabul	Blood	sepsis	Ceftriaxone	30	27	24	26	<6	23	23	20	0.064	0.047
39966	SS2	1	May-12	Nakhon Phanom	Blood	sepsis	Ceftriaxone	25	26	23	23	<6	23	23	21	0.064	0.047
40744	SS2	1	2012-06-12	Phitsanulok	Blood	sepsis	Ceftriaxone	28	28	23	27	<6	11	25	25	0.064	0.047
41440	SS2	1	2012-01-12	Sa Kaeo	Blood	sepsis	Ceftriaxone	30	30	<6	<6	<6	<6	25	23	0.064	0.047
41656	SS2	1	Aug-12	Phetchabul	Blood	sepsis	Ceftriaxone	28	27	<6	<6	<6	<6	23	20	0.125	0.047
36743	SS2	1	Aug-11	Sakon Nakhon	CSF	sepsis	Ceftriaxone	30	30	25	26	<6	24	24	23	0.064	0.047
41745	SS2	1	2012-09-17	Tak	Blood	acute meningitis	Ceftriaxone	30	29	26	29	<6	25	24	24	0.064	0.047
41117	SS2	1	2012-07-02	Nan	Blood	sepsis	Ceftriaxone	34	37	<6	<6	<6	<6	26	25	0.032	0.047
35739	SS2	1	Apr-11	Phayao	Blood	sepsis	Ceftriaxone	32	30	26	28	9	24	24	22	0.125	0.047
40146	SS2	1	2012-05-18	Saraburi	Blood, CSF	sepsis	Ceftriaxone	35	31	<6	<6	<6	<6	24	21	0.032	0.094
34367	SS2	1	Feb-10	Sakon Nakhon	Blood	sepsis	Ceftriaxone	30	30	27	30	<6	28	25	28	0.064	0.047
41236	SS2	1	2012-07-27	Nakhon Phanom	Blood	sepsis	Ceftriaxone+Penicillin	34	30	<6	18	<6	<6	24	23	0.064	0.047
26431	SS2	1	2008-03-20	Sa Kaeo	Blood	sepsis	Ceftriaxone+Penicillin	32	28	<6	<6	9	<6	25	24	0.032	0.125
29904	SS2	1	2009-02-01	Chiang Rai	Blood	Arthritis	Ceftriaxone+Penicillin	27	28	<6	<6	<6	<6	20	20	0.032	0.047
30679	SS2	1	2009-07-01	Chiang Rai	Blood	Sepsis	Ceftriaxone+Penicillin	29	26	<6	<6	8	<6	22	18	0.032	0.047
32776	SS2	1	Jun-10	Bangkok	Blood	sepsis	Ceftriaxone+Penicillin	30	32	<6	<6	<6	<6	25	20	0.032	0.047
40614	SS2	1	2012-06-13	Burirum	Blood	sepsis	Ceftriaxone+Penicillin	31	29	<6	17	9	<6	23	25	0.032	0.047
35737	SS2	1	Apr-11	Phayao	Blood	sepsis	Ceftriaxone+Penicillin	35	33	<6	<6	12	<6	25	25	0.032	0.047
39265	SS2	1	2012-02-23	Songkla	Blood	acute meningitis	Ceftriaxone+Penicillin	34	30	<6	<6	<6	<6	25	24	0.064	0.75
42711	SS2	1	Nov-12	Songkla	CSF	sepsis	Ceftriaxone+Penicillin	32	33	<6	<6	<6	<6	24	21	0.032	0.125
34109	SS14	11	Nov-10	Lampang	Blood	sepsis	Ceftriaxone	33	30	<6	19	26	15	21	24	0.064	0.047
32599	SS14	11	May-10	Burirum	Blood	sepsis	Ceftriaxone	43	41	34	21	22	8	28	35	0.064	0.047
45624	SS9	16	No data	No data	No data	No data	Ceftriaxone	40	33	28	19	13	15	25	24	0.125	0.047
22694	SS2	25	May-06	Nan	Blood	acute menigitis, sepsis, septic shock	Ceftriaxone	31	31	<6	<6	<6	<6	20	18	0.125	0.094
22698	SS2	25	2006-08-04	Phetchabul	Blood	sepsis	Ceftriaxone	33	32	<6	<6	<6	<6	21	20	0.032	0.047
23410	SS2	25	2007-02-02	Lampang	Blood	sepsis	Ceftriaxone	32	34	<6	<6	<6	<6	20	20	0.032	0.047
24205	SS2	25	2007-05-29	Lampoon	Blood	sepsis	Ceftriaxone	39	38	<6	<6	<6	<6	25	24	0.032	0.047
25436	SS2	25	2007-07-01	Utraradit	Blood	sepsis	Ceftriaxone	35	35	<6	<6	<6	<6	21	22	0.032	0.047
25437	SS2	25	2007-06-15	Nan	Blood	sepsis	Ceftriaxone	35	35	<6	<6	<6	<6	23	22	0.032	0.047
26128	SS2	25	2008-01-21	Lampang	Blood	acute meningitis	Ceftriaxone	40	36	<6	<6	<6	<6	21	23	0.032	0.047
27100	SS2	25	2008-06-04	Tak	Blood	Bacterial Infection	Ceftriaxone	34	34	<6	<6	9	<6	21	24	0.032	0.047
27103	SS2	25	2008-06-12	Tak	Blood	Sepsis	Ceftriaxone	34	35	<6	<6	<6	<6	22	20	0.032	0.047
27567	SS2	25	2008-07-06	Tak	Blood	sepsis	Ceftriaxone	32	32	<6	<6	<6	<6	19	18	0.032	0.047
28069	SS2	25	2008-08-01	Chonburi	Blood , CSF	Meningitis	Ceftriaxone	33	35	<6	<6	<6	<6	20	19	0.032	0.047
30190	SS2	25	2009-04-01	Phitsanulok	Blood , CSF	Meningitis , Act Renal failure	Ceftriaxone	34	33	<6	<6	<6	<6	18	19	0.38	0.047
32977	SS2	25	Jun-10	Nan	Blood	sepsis	Ceftriaxone	34	34	<6	<6	<6	<6	20	19	0.032	0.047
30192	SS2	25	2009-04-01	Tak	Blood	Meningitis , Schizophemia	Ceftriaxone	31	32	<6	<6	9	<6	22	20	0.032	0.047
30196	SS2	25	2009-04-01	Saraburi	Blood , CSF	Meningitis	Ceftriaxone	30	28	<6	<6	<6	<6	20	12	0.032	0.047
34479	SS2	25	Dec-10	Bangkok	Blood	sepsis	Ceftriaxone	29	28	<6	<6	<6	<6	19	19	0.125	0.094
39843	SS2	25	2012-04-28	Saraburi	Blood	sepsis	Ceftriaxone	32	35	13	9	8	<6	25	24	0.125	0.094
39846	SS2	25	2012-04-23	Saraburi	Blood	sepsis	Ceftriaxone	36	34	<6	<6	8	<6	22	20	0.125	0.094
40417	SS2	25	2012-05-31	Saraburi	Blood	sepsis	Ceftriaxone	35	36	<6	19	9	<6	33	33	0.032	0.047
22714	SS2	25	Jun-06	Nan	Blood	sepsis	Ceftriaxone	33	30	<6	<6	9	<6	22	20	0.032	0.047
39949	SS2	25	2012-05-02	Bangkok	Blood	sepsis	Ceftriaxone	41	40	<6	<6	9	<6	22	23	0.125	0.094
26646	SS2	25	2008-03-28	Phayao	Blood	sepsis	Ceftriaxone	28	26	<6	<6	8	<6	25	22	0.032	0.047
36763	SS2	28	2011-08-05	Uttaradit	Blood	sepsis	Ceftriaxone	31	40	<6	9	<6	<6	26	24	0.032	0.047
22697	SS2	28	2006-07-28	Phetchabul	Blood	sepsis	Ceftriaxone	32	30	<6	10	<6	<6	24	22	0.032	0.047
23164	SS2	28	2006-07-29	Lampang	CSF	acute meningitis	Ceftriaxone	36	33	<6	<6	<6	<6	20	23	0.032	0.047
28739	SS2	28	2008-11-01	Nan	Blood	Arthritis , Sepsis	Ceftriaxone	32	31	28	16	<6	15	20	21	0.125	0.094
23161	SS2	28	2006-07-19	Phetchabul	CSF	acute meningitis	Ceftriaxone	36	35	13	9	8	<6	25	24	0.125	0.094
42885	SS2	28	2012-12-06	Saraburi	Blood	sepsis	Ceftriaxone	30	29	<6	<6	<6	<6	23	21	0.125	0.094
27963	SS2	28	2008-09-01	Sukhothai	Blood	Severe AR	Ceftriaxone	29	29	12	<6	<6	<6	24	22	0.032	0.047
42563	SS2	28	2012-11-21	Chanthaburi	Blood	sepsis	Ceftriaxone	34	30	<6	<6	<6	<6	24	21	0.032	0.047
26719	SS2	28	2008-04-24	Phitsanulok	Blood	sepsis	Ceftriaxone	32	28	<6	<6	8	<6	26	21	0.032	0.094
36054	SS4	94	Jun-11	Lampang	Blood	sepsis, meningitis	Ceftriaxone	28	24	<6	<6	<6	<6	24	20	0.125	0.094
25686	SS2	103	2007-08-21	Chonburi	Blood	septic arthritis	Ceftriaxone	34	32	<6	<6	<6	<6	22	20	0.032	0.047
30826	SS2	103	2009-09-01	Phrae	Blood , CSF	Meningitis , Acute febril illness Septic shock	Ceftriaxone	25	25	<6	<6	9	<6	21	19	0.125	0.75
31095	SS2	103	2009-09-01	Phetchabul	Blood	No data	Ceftriaxone	29	28	<6	<6	<6	<6	22	19	0.064	0.094
32502	SS2	103	May-10	Udonthani	Blood	sepsis	Ceftriaxone	40	40	<6	12	10	<6	26	26	0.032	0.75
25781	SS2	103	2007-11-19	Saraburi	Blood	acute meningitis	Ceftriaxone	32	28	<6	<6	11	<6	22	18	0.032	0.064
24527	SS2	103	2007-04-17	Phetchabul	Blood	acute meningitis	Ceftriaxone	30	27	<6	<6	10	<6	20	19	0.125	0.094
40240	SS2	103	2012-05-22	Saraburi	Blood	sepsis	Ceftriaxone	30	28	<6	<6	10	<6	21	19	0.032	0.064
21927	SS2	104	2006-10-24	Nakornpanom	Blood	sepsis	Ceftriaxone	36	33	<6	<6	8	<6	23	18	0.125	0.125
22696	SS2	104	2006-07-13	Utraradit	Blood	spondyonin	Ceftriaxone	27	25	<6	<6	10	<6	21	24	0.125	0.125
22713	SS2	104	Apr-06	Nan	Blood	sepsis, sepsis shock, septic arthritis	Ceftriaxone	33	35	<6	<6	30	<6	26	25	0.125	0.125
23168	SS2	104	2006-08-09	Phayao	Blood	sepsis, Bronchitis	Ceftriaxone	40	40	<6	<6	<6	<6	26	25	0.032	0.064
24886	SS2	104	2007-08-08	Utraradit	Blood	sepsis	Ceftriaxone	40	39	<6	<6	11	<6	28	26	0.032	0.064
25016	SS2	104	2007-08-06	Phayao	Blood	acute meningitis, sepsis	Ceftriaxone	32	31	<6	<6	10	<6	26	22	0.032	0.064
26127	SS2	104	2008-01-17	Lampang	CSF	acute meningitis	Ceftriaxone	30	25	<6	<6	9	<6	23	23	0.032	0.75
33838	SS2	104	Oct-10	Phitsanulok	Blood	sepsis	Ceftriaxone	42	40	<6	<6	9	<6	26	24	0.032	0.047
36032	SS2	104	Jun-11	Phetchabul	Blood	sepsis	Ceftriaxone	36	35	<6	8	12	<6	25	23	0.032	0.047
36067	SS2	104	Jun-11	Nakhon Ratchasima	Blood	sepsis	Ceftriaxone	28	38	<6	<6	10	<6	27	25	0.125	0.125
36173	SS2	104	Jun-11	Burirum	Blood	sepsis	Ceftriaxone	30	41	<6	<6	9	<6	27	25	0.064	0.094
39162	SS2	104	2012-03-02	Nakhon Ratchasima	Blood	sepsis	Ceftriaxone	29	35	<6	<6	9	<6	25	24	0.032	0.064
39547	SS2	104	2012-03-27	Phitsanulok	Blood	sepsis	Ceftriaxone	30	30	<6	<6	10	<6	21	17	0.032	0.064
41115	SS2	104	2012-07-13	Saraburi	Blood	sepsis	Ceftriaxone	29	25	<6	<6	10	<6	22	21	0.125	0.094
27119	SS2	104	2008-04-05	Sukhothai	Blood	sepsis	Ceftriaxone	25	24	<6	<6	8	<6	24	20	0.125	0.047
27563	SS2	104	2008-08-08	Bangkok	Blood	No data	Ceftriaxone	31	45	12	12	12	<6	35	33	0.032	0.064
27579	SS2	104	2008-06-16	Lampang	Blood	sepsis	Ceftriaxone	30	36	<6	<6	<6	<6	26	20	0.125	0.125
27715	SS2	104	2008-10-07	Ratchaburi	Blood	sepsis	Ceftriaxone	25	22	<6	<6	9	<6	22	20	0.25	0.094
27807	SS2	104	2008-07-11	Phetchabul	Blood	sepsis	Ceftriaxone	35	37	<6	<6	8	<6	29	28	0.125	0.125
27947	SS2	104	2008-09-01	Chiang Mai	Haemoculture	sepsis	Ceftriaxone	30	32	25	16	<6	15	25	23	0.032	0.064
27948	SS2	104	2008-09-01	Chiang Mai	Haemoculture	sepsis	Ceftriaxone	32	31	25	17	<6	13	25	23	0.032	0.094
27949	SS2	104	2008-09-01	Chiang Mai	Haemoculture	sepsis	Ceftriaxone	29	30	25	18	<6	17	23	25	0.032	0.75
27950	SS2	104	2008-09-01	Chiang Mai	CSF	meningitis	Ceftriaxone	29	26	25	16	<6	15	24	23	0.032	0.094
27951	SS2	104	2008-09-01	Chiang Mai	CSF	meningitis	Ceftriaxone	31	30	25	18	<6	15	24	26	0.125	0.125
27952	SS2	104	2008-09-01	Chiang Mai	Haemoculture	sepsis	Ceftriaxone	31	30	20	17	8	14	23	22	0.032	0.094
27953	SS2	104	2008-09-01	Chiang Mai	Haemoculture	sepsis	Ceftriaxone	32	28	<6	<6	<6	<6	17	19	0.032	0.094
27955	SS2	104	2008-09-01	Chiang Mai	CSF	meningitis	Ceftriaxone	30	27	28	17	9	16	25	24	0.032	0.094
27956	SS2	104	2008-09-01	Chiang Mai	Haemoculture	sepsis	Ceftriaxone	35	27	27	16	<6	16	25	27	0.125	0.125
27957	SS2	104	2008-09-01	Chiang Mai	Haemoculture	sepsis	Ceftriaxone	32	30	29	18	8	17	25	23	0.125	0.125
27960	SS2	104	2008-09-01	Chiang Mai	Haemoculture	sepsis	Ceftriaxone	33	33	30	19	<6	18	26	28	0.125	0.125
30821	SS2	104	2009-09-01	Chiang Mai	Haemoculture	sepsis	Ceftriaxone	28	23	25	17	<6	17	23	23	0.032	0.094
30822	SS2	104	2009-09-01	Chiang Mai	Haemoculture	sepsis	Ceftriaxone	28	28	<6	<6	<6	<6	22	20	0.032	0.094
30824	SS2	104	2009-09-01	Chiang Mai	Haemoculture,CSF	sepsis, meningitis	Ceftriaxone	25	26	24	15	<6	15	23	22	0.032	0.094
30825	SS2	104	2009-09-01	Chiang Mai	Haemoculture	sepsis	Ceftriaxone	33	30	<6	18	8	19	25	21	0.032	0.094
30827	SS2	104	2009-09-01	Phrae	Blood	sepsis	Ceftriaxone	33	33	<6	<6	<6	<6	22	23	0.032	0.094
30828	SS2	104	2009-09-01	Chiang Mai	CSF	meningitis	Ceftriaxone	30	32	26	14	<6	15	23	23	0.032	0.094
30829	SS2	104	2009-09-01	Chiang Mai	CSF	meningitis	Ceftriaxone	26	23	<6	<6	<6	<6	23	20	0.032	0.094
30830	SS2	104	2009-09-01	Phrae	Blood , CSF	Meningitis	Ceftriaxone	32	29	<6	<6	<6	<6	22	20	0.032	0.094
30833	SS2	104	2009-09-01	Phrae	Blood , CSF	acute meningitis	Ceftriaxone	30	28	<6	<6	<6	<6	23	18	0.032	0.094
30834	SS2	104	2009-09-01	Chiang Mai	Haemoculture	sepsis	Ceftriaxone	40	37	29	20	7	18	27	28	0.032	0.094
30835	SS2	104	2009-09-01	Chiang Mai	Haemoculture	sepsis	Ceftriaxone	32	30	<6	<6	<6	<6	26	26	0.125	0.125
30842	SS2	104	2009-09-01	Phrae	Blood	Acute myocardial infection	Ceftriaxone	30	29	<6	<6	8	<6	24	22	0.032	0.094
30843	SS2	104	2009-09-01	Phrae	Blood , CSF	Meningitis	Ceftriaxone	31	30	<6	<6	<6	<6	21	20	0.032	0.094
32007	SS2	104	Apr-10	Phetchabul	Blood	sepsis	Ceftriaxone	30	25	<6	<6	9	<6	27	19	0.032	0.094
32008	SS2	104	Apr-10	Phetchabul	Blood	sepsis	Ceftriaxone	26	27	<6	<6	9	<6	25	12	0.032	0.047
32011	SS2	104	Apr-10	Phetchabul	Blood	sepsis	Ceftriaxone	28	27	<6	<6	10	<6	25	20	0.032	0.094
32027	SS2	104	Apr-10	Nakhon Ratchasima	Blood	sepsis	Ceftriaxone	24	23	<6	<6	10	<6	25	22	0.032	0.094
32472	SS2	104	Apr-10	Phetchabul	blood	sepsis	Ceftriaxone	31	29	<6	<6	9	<6	25	19	0.032	0.094
32478	SS2	104	Apr-10	Phetchabul	Blood	sepsis	Ceftriaxone	31	32	<6	<6	8	<6	25	20	0.032	0.094
32482	SS2	104	Apr-10	Phetchabul	Blood	sepsis	Ceftriaxone	32	28	<6	<6	10	<6	27	20	0.032	0.094
32510	SS2	104	Apr-10	Bangkok	Blood	sepsis	Ceftriaxone	28	26	<6	9	8	<6	25	23	0.125	0.094
32546	SS2	104	Apr-10	Phetchabul	Blood	sepsis	Ceftriaxone	28	25	<6	<6	10	<6	25	23	0.032	0.094
32583	SS2	104	May-10	Chachoengsao	Blood	sepsis, meningitis	Ceftriaxone	33	29	<6	<6	<6	<6	24	23	0.032	0.094
32695	SS2	104	May-10	Nakhon Ratchasima	Blood	sepsis	Ceftriaxone	28	36	<6	<6	8	<6	28	23	0.032	0.094
32798	SS2	104	Jun-10	Phetchabul	Blood, CSF	acute meningitis	Ceftriaxone	34	32	<6	<6	<6	<6	28	22	0.032	0.094
32801	SS2	104	Jun-10	Phetchabul	Blood	sepsis	Ceftriaxone	23	22	<6	<6	9	<6	24	20	0.032	0.047
32803	SS2	104	Jun-10	Phetchabul	Blood	sepsis, meningitis	Ceftriaxone	25	20	<6	<6	9	<6	24	12	0.032	0.047
32860	SS2	104	Jun-10	Phetchabul	Blood	sepsis	Ceftriaxone	24	23	<6	<6	<6	<6	17	18	0.032	0.047
32861	SS2	104	Jun-10	Phetchabul	Blood	sepsis	Ceftriaxone	25	25	<6	<6	9	<6	25	20	0.032	0.047
32942	SS2	104	Jun-10	Lampang	Blood	sepsis	Ceftriaxone	28	25	<6	<6	10	<6	24	21	0.032	0.047
32979	SS2	104	Jun-10	Nan	Blood	sepsis	Ceftriaxone	34	32	<6	<6	10	<6	22	22	0.032	0.047
33004	SS2	104	Jun-10	Lampang	Blood	sepsis	Ceftriaxone	28	26	<6	<6	11	<6	28	24	0.032	0.047
33029	SS2	104	Jun-10	Phetchabul	Blood	sepsis	Ceftriaxone	32	30	<6	<6	10	<6	26	22	0.032	0.047
33052	SS2	104	Jun-10	Chanthaburi	blood	sepsis	Ceftriaxone	31	30	<6	<6	10	<6	25	23	0.032	0.047
33145	SS2	104	Jul-10	Bangkok	Blood	sepsis	Ceftriaxone	29	25	<6	<6	10	<6	25	24	0.032	0.047
33290	SS2	104	Jul-10	Phetchabul	Blood	sepsis	Ceftriaxone	33	31	<6	<6	11	<6	26	29	0.032	0.047
33327	SS2	104	Jul-10	Phetchabul	Blood	sepsis	Ceftriaxone	30	28	<6	<6	9	<6	26	21	0.032	0.047
33523	SS2	104	Aug-10	Nakhon Ratchasima	Blood	sepsis	Ceftriaxone	32	37	<6	<6	9	<6	30	23	0.125	0.125
33615	SS2	104	Sep10	Bangkok	Blood	sepsis	Ceftriaxone	28	26	<6	<6	10	<6	23	22	0.032	0.047
33659	SS2	104	Sep10	Phetchabul	Blood	sepsis	Ceftriaxone	34	30	<6	<6	9	<6	25	23	0.032	0.047
33708	SS2	104	Sep10	Lampang	Blood	sepsis, meningitis	Ceftriaxone	28	30	<6	<6	9	<6	24	23	0.125	0.125
33837	SS2	104	Oct-10	Phetchabul	Blood	sepsis	Ceftriaxone	31	30	<6	<6	10	<6	24	21	0.125	0.125
34104	SS2	104	Oct-10	Lampang	Blood	sepsis	Ceftriaxone	25	34	<6	<6	9	<6	26	22	0.032	0.047
42563	SS2	104	2012-11-21	Chanthaburi	Blood	sepsis	Ceftriaxone	30	29	<6	<6	<6	<6	22	21	0.032	0.047
27938	SS2	104	2008-08-01	Nan	Blood	Sepsis	Ceftriaxone	35	34	<6	<6	11	<6	28	26	0.032	0.047
27939	SS2	104	2008-08-01	Nan	Blood	Sepsis	Ceftriaxone	28	26	<6	<6	10	<6	22	24	0.032	0.047
27940	SS2	104	2008-08-01	Nan	Blood	Sepsis	Ceftriaxone	26	28	<6	<6	8	<6	23	22	0.125	0.125
28744	SS2	104	2008-12-01	Phitsanulok	Blood	Septic shock , Hypervolemic shock	Ceftriaxone	39	36	<6	<6	<6	<6	27	27	0.032	0.047
29905	SS2	104	2009-02-01	Nan	Blood	Endocarditis , Sepsis	Ceftriaxone	31	31	<6	<6	9	<6	28	24	0.032	0.047
29915	SS2	104	2009-03-01	Phitsanulok	Blood	Septic shock	Ceftriaxone	30	35	<6	<6	<6	<6	28	24	0.064	0.094
30098	SS2	104	2009-03-01	Kanchanaburi	Blood	Spondylodiscitis , Sepsis	Ceftriaxone	27	26	26	30	10	26	25	24	0.032	0.047
30194	SS2	104	2009-04-01	Phitsanulok	Blood	Septic shock	Ceftriaxone	28	34	<6	<6	10	<6	25	22	0.032	0.047
30341	SS2	104	2009-05-01	Nan	Blood	Pneumonia , Sepsis	Ceftriaxone	36	33	<6	<6	9	<6	29	23	0.032	0.047
31087	SS2	104	2009-08-01	Chanthaburi	Blood	Acute febrile illness	Ceftriaxone	28	33	<6	<6	9	<6	27	24	0.125	0.094
31281	SS2	104	2009-10-01	Phetchabul	CSF	meningitis	Ceftriaxone	29	21	<6	<6	<6	<6	25	22	0.125	0.75
37037	SS2	104	Aug-11	Chiang Mai	Blood	sepsis	Ceftriaxone	30	30	<6	<6	9	<6	24	25	0.032	0.047
39969	SS2	104	2012-04-14	Nan	Blood	sepsis, meningitis	Ceftriaxone	29	27	<6	<6	12	<6	20	25	0.032	0.047
42610	SS2	104	Nov-12	Phayao	Blood	sepsis	Ceftriaxone	30	29	<6	<6	9	<6	23	25	0.125	0.047
40453	SS2	104	2012-06-08	Nakhorn Ratchasima	Blood	sepsis	Ceftriaxone	30	28	<6	<6	10	<6	24	25	0.125	0.047
36430	SS2	104	Jul-11	Phitsanulok	Blood	sepsis	Ceftriaxone	30	28	<6	<6	<6	<6	25	26	0.125	0.047
39729	SS2	104	2012-04-19	Saraburi	Blood	sepsis	Ceftriaxone	28	35	<6	<6	10	<6	25	27	0.125	0.75
41106	SS2	104	2012-07-14	Roi Et	Blood	sepsis	Ceftriaxone	26	25	<6	<6	<6	<6	23	25	0.125	0.75
34472	SS2	104	Dec-10	Bangkok	No data	No data	Ceftriaxone	27	25	<6	<6	10	<6	25	24	0.032	0.047
39891	SS2	104	2012-04-19	Phetchabul	Blood	acute meningitis	Ceftriaxone	25	30	<6	<6	9	<6	25	20	0.032	0.047
42457	SS2	104	2012-11-07	Phetchaburi	Blood	Meningitis , Pneumonia	Ceftriaxone	28	24	<6	<6	<6	<6	24	23	0.25	0.047
37084	SS2	104	2011-09-01	Uttaradit	Blood	sepsis	Ceftriaxone	28	30	<6	<6	11	<6	26	22	0.032	0.047
39960	SS2	104	2012-05-04	Uttaradit	Blood	sepsis	Ceftriaxone	28	25	<6	<6	<6	<6	26	23	0.032	0.047
36921	SS2	104	2011-08-17	Suphanburi	Blood	sepsis, meningitis	Ceftriaxone	33	30	<6	<6	10	<6	28	26	0.125	0.75
41123	SS2	104	2012-07-10	Phetchabul	Blood	sepsis, meningitis	Ceftriaxone	27	25	10	20	10	<6	24	24	0.125	0.75
40082	SS2	104	2012-04-07	Bangkok	Blood	sepsis	Ceftriaxone	30	27	<6	<6	<6	<6	25	24	0.25	0.047
42507	SS2	104	2012-11-06	Singburi	Blood	sepsis	Ceftriaxone+Penicillin	30	28	<6	<6	<6	<6	25	23	0.125	0.094
37622	SS2	104	2011-09-20	Chiang Mai	Blood	sepsis	Ceftriaxone+Penicillin	28	26	<6	<6	<6	<6	25	21	0.032	0.047
27958	SS2	104	2008-09-01	Chiang Mai	Haemoculture	sepsis	Ceftriaxone+Penicillin	35	34	28	18	<6	16	25	27	0.032	0.047
32970	SS2	104	Jun-10	Kanchanaburi	Blood	sepsis	Ceftriaxone+Penicillin	33	33	<6	<6	9	<6	31	25	0.032	0.047
33377	SS2	104	Aug-10	Pichit	Blood	sepsis	Ceftriaxone+Penicillin	24	34	<6	<6	8	<6	19	25	0.032	0.047
33760	SS2	104	Sep-10	Singburi	Blood	sepsis	Ceftriaxone+Penicillin	28	25	<6	<6	<6	<6	24	22	0.125	0.125
29281	SS2	104	2008-12-01	Phayao	Haemoculture	sepsis	Ceftriaxone+Penicillin	29	28	<6	<6	12	<6	25	23	0.032	0.047
42080	SS2	104	2012-10-12	Pichit	Blood	sepsis	Ceftriaxone+Penicillin	35	33	<6	<6	10	<6	24	23	0.125	0.094
42587	SS2	104	2012-11-17	Rayong	Blood	sepsis	Ceftriaxone+Penicillin	29	26	26	28	11	24	23	23	0.032	0.047
38939	SS2	104	2012-02-01	Songkla	Blood	sepsis	Ceftriaxone+Penicillin	32	30	<6	<6	<6	<6	22	24	0.032	0.047
30832	SS2	104	2009-09-01	Chiang Mai	no data	no data	no data	32	30	<6	<6	<6	<6	29	20	0.032	0.094
31091	SS2	104	2009-09-01	Chiang Mai	no data	no data	no data	28	26	<6	<6	<6	<6	23	19	0.032	0.094
31092	SS2	104	2009-09-01	Chiang Mai	no data	no data	no data	22	28	<6	<6	8	<6	23	19	0.032	0.094
21928	SS14	105	Jan-06	Lampang	CSF	Meningitis	Ceftriaxone	30	29	<6	<6	8	<6	20	21	0.125	0.75
22692	SS14	105	May-06	Lampang	Blood	Meningitis	Ceftriaxone	34	31	<6	<6	<6	<6	24	24	0.032	0.047
22695	SS14	105	2006-06-01	Phetchabul	Blood	Septic artritis	Ceftriaxone	33	33	<6	<6	<6	<6	25	24	0.032	0.047
24451	SS14	105	2007-06-01	Lampang	CSF	Meningitis	Ceftriaxone	33	30	<6	<6	<6	<6	25	23	0.032	0.047
24524	SS14	105	2007-03-01	Phayao	Blood	Sepsis	Ceftriaxone	30	30	<6	<6	<6	<6	25	24	0.032	0.047
26012	SS14	105	2007-12-01	Phetchabul	Blood	Septic artritis	Ceftriaxone	36	35	<6	<6	<6	<6	25	27	0.032	0.047
26390	SS14	105	2008-02-01	Bangkok	Blood	Meningitis	Ceftriaxone	36	34	<6	<6	<6	<6	28	26	0.032	0.047
27024	SS14	105	2008-05-01	Lampang	CSF	Meningitis	Ceftriaxone	36	33	<6	<6	27	<6	25	25	0.032	0.047
27071	SS14	105	2008-01-01	Lampang	Blood	Meningitis	Ceftriaxone	39	40	<5	<6	<6	<6	24	28	0.032	0.047
27578	SS14	105	2008-07-01	Phetchabul	CSF	Meningitis	Ceftriaxone	34	32	<6	<6	<6	<6	25	23	0.032	0.047
27964	SS14	105	2008-09-01	Sukhothai	Blood	Septic artritis	Ceftriaxone	32	30	<6	<6	9	<6	23	24	0.032	0.047
28074	SS14	105	2008-09-01	Phitsanulok	Blood	No data	Ceftriaxone	34	30	<6	<6	<6	<6	23	22	0.032	0.047
28076	SS14	105	2008-09-01	Phitsanulok	Blood	No data	Ceftriaxone	35	33	<6	<6	<6	<6	22	25	0.032	0.047
30198	SS14	105	2009-05-01	Sukhothai	Blood , CSF	Meningitis , Sepsis	Ceftriaxone	32	28	<6	<6	8	<6	23	22	0.032	0.047
30333	SS14	105	2009-06-01	Tak	Blood	Inflammatory Spondylopathies	Ceftriaxone	33	30	<6	<6	<6	<6	25	24	0.032	0.047
30701	SS14	105	2009-08-01	Uttraradit	Blood , CSF	Meningitis	Ceftriaxone	32	30	<6	<6	<6	<6	24	21	0.032	0.047
31998	SS14	105	Apr-10	Phetchabul	CSF	acute meningitis	Ceftriaxone	32	30	<6	<6	<6	<6	25	26	0.032	0.047
32006	SS14	105	Apr-10	Phetchabul	Blood	sepsis	Ceftriaxone	36	34	<6	<6	9	<6	25	26	0.032	0.047
32336	SS14	105	Apr-10	Phetchabul	Blood	sepsis, meningitis	Ceftriaxone	28	26	<6	<6	<6	<6	18	17	0.032	0.047
32340	SS14	105	Apr-10	Phetchabul	CSF	acute meningitis	Ceftriaxone	30	27	<6	9	<6	<6	21	20	0.032	0.047
32479	SS14	105	Apr-10	Phetchabul	CSF	acute meningitis	Ceftriaxone	32	30	<6	<6	<6	<6	21	19	0.032	0.047
32481	SS14	105	Apr-10	Phetchabul	Blood	sepsis	Ceftriaxone	30	28	<6	<6	8	<6	21	21	0.032	0.047
32494	SS14	105	May-10	Phetchabul	Blood	sepsis	Ceftriaxone	29	27	<6	<6	<6	<6	20	20	0.5	0.094
32495	SS14	105	May-10	Phetchabul	Blood	sepsis, meningitis	Ceftriaxone	28	25	<6	<6	<6	<6	18	23	0.032	0.047
32512	SS14	105	Apr-10	Phetchabul	CSF	acute meningitis	Ceftriaxone	29	29	<6	<6	<6	<6	19	18	0.032	0.047
32514	SS14	105	May-10	Phetchabul	Blood	sepsis	Ceftriaxone	31	29	<6	<6	10	<6	22	22	0.032	0.047
32516	SS14	105	May-10	Phetchabul	CSF	acute meningitis	Ceftriaxone	28	26	<6	<6	<6	<6	19	19	0.125	0.75
32517	SS14	105	May-10	Phetchabul	CSF	acute meningitis	Ceftriaxone	30	26	<6	10	10	<6	18	20	0.125	0.75
32681	SS14	105	May-10	Phayao	Blood	sepsis	Ceftriaxone	28	29	<6	<6	21	<6	18	<6	0.032	0.047
32682	SS14	105	May-10	Phayao	Blood	sepsis	Ceftriaxone	31	28	<6	<6	<6	<6	19	20	0.032	0.047
32941	SS14	105	Jun-10	Lampang	Blood	sepsis	Ceftriaxone	31	29	<6	<6	8	<6	20	20	0.032	0.047
35728	SS14	105	Apr-11	Nakhon Ratchasima	Blood	sepsis	Ceftriaxone	31	35	<6	9	<6	<6	21	23	0.032	0.047
38521	SS14	105	2011-12-05	Lampang	Blood	sepsis	Ceftriaxone	29	33	<6	<6	<6	<6	29	24	0.032	0.047
38824	SS14	105	2011-10-16	Phetchabul	Blood	sepsis	Ceftriaxone	39	33	<6	<6	<6	<6	25	25	0.032	0.047
38826	SS14	105	2011-11-18	Phetchabul	Blood	sepsis	Ceftriaxone	30	29	<6	<6	<6	<6	23	23	0.032	0.047
38828	SS14	105	2011-12-04	Chanthaburi	Blood	sepsis	Ceftriaxone	33	32	<6	<6	<6	<6	21	24	0.032	0.047
39824	SS14	105	2012-04-20	Phetchabul	Blood	sepsis	Ceftriaxone	30	28	<6	<6	<6	<6	21	20	0.032	0.047
39825	SS14	105	2012-04-21	Phetchabul	CSF	acute meningitis	Ceftriaxone	33	28	<6	<6	8	<6	22	22	0.032	0.047
39827	SS14	105	2012-04-27	Phetchabul	CSF	acute meningitis	Ceftriaxone	32	30	<6	<6	8	<6	21	24	0.032	0.125
39957	SS14	105	2012-04-06	Uttaradit	Blood	sepsis	Ceftriaxone	32	34	<6	<6	8	<6	20	20	0.032	0.047
40414	SS14	105	Jun-12	Phitsanulok	CSF	acute meningitis	Ceftriaxone	28	27	<6	<6	9	<6	24	24	0.032	0.047
42841	SS14	105	2012-12-03	Uttaradit	Blood	sepsis, meningitis	Ceftriaxone	35	31	<6	<6	10	<6	23	24	0.032	0.047
25779	SS14	105	2007-11-01	Tak	Blood	Sepsis	Ceftriaxone	30	31	<6	<6	<6	<6	19	19	0.032	0.047
25780	SS14	105	2007-11-01	Tak	Blood	Sepsis	Ceftriaxone	32	28	<6	<6	<6	<6	20	22	0.032	0.047
25778	SS14	105	2007-11-01	Tak	Blood	Sepsis	Ceftriaxone	31	28	<6	<6	<6	<6	20	21	0.032	0.047
25840	SS14	105	2007-11-01	Tak	Blood	Sepsis	Ceftriaxone	33	28	<6	<6	<6	<6	22	22	0.032	0.047
25840	SS2	105	2007-11-01	Tak	Blood	Sepsis	Ceftriaxone	33	32	<6	<6	<6	<6	24	22	0.032	0.047
35896	SS2	105	May-11	Phetchabul	CSF	acute meningitis	Ceftriaxone	28	30	<6	<6	9	<6	30	21	0.032	0.047
39479	SS2	105	2012-03-12	Nakhon Ratchasima	Blood	sepsis	Ceftriaxone	24	23	<6	<6	9	<6	23	19	0.032	0.047
41445	SS2	105	Jan-12	Tak	Blood	sepsis	Ceftriaxone	30	27	<6	<6	9	<6	22	23	0.38	0.094
42780	SS2	105	2012-11-22	Chanthaburi	Blood	sepsis	Ceftriaxone	21	23	<6	<6	<6	<6	20	11	0.125	0.75
24526	SS2	126	2007-04-04	Lampang	CSF	acute meningitis	Ceftriaxone	29	30	24	17	<6	16	22	20	0.064	0.094
24829	SS2	126	2007-08-03	Sukhothai	CSF	acute meningitis	Ceftriaxone	25	25	20	16	<6	13	24	19	0.032	0.047
25382	SS2	126	2007-09-05	Tak	Blood	acute meningitis	Ceftriaxone	25	23	22	15	<6	14	22	20	0.032	0.047
35997	SS2	144	Jun-11	Chiang Rai	Blood	sepsis	Ceftriaxone	28	28	<6	10	9	<6	24	20	0.032	0.047
36315	SS2	144	Jul-11	Nakhon Phanom	Blood	sepsis	Ceftriaxone	34	33	9	9	8	<6	24	21	0.032	0.047
36355	SS2	144	Jul-11	Pichit	Blood	sepsis	Ceftriaxone	41	41	12	11	12	<6	28	28	0.032	0.047
36363	SS2	144	Jul-11	Nakhon Phanom	Blood	sepsis	Ceftriaxone	32	30	<6	11	10	<6	24	23	0.032	0.047
36644	SS2	144	Aug-11	Sa Kaeo	Blood	sepsis	Ceftriaxone	32	30	8	10	8	9	21	23	0.032	0.047
33311	SS2	144	Jul-10	Nakhon Ratchasima	Blood	sepsis	Ceftriaxone	30	29	25	16	<6	14	23	22	0.125	0.75
36000	SS2	144	Jun-11	Phetchabul	Blood	sepsis	Ceftriaxone	25	24	21	15	8	14	19	21	0.125	0.75
33329	SS24	221	Jul-10	Phetchabul	Blood	sepsis	Ceftriaxone	26	27	<6	<6	<6	<6	18	18	0.75	0.094
39565	SS24	221	Apr-12	Bangkok	Blood	sepsis	Ceftriaxone	27	33	<6	<6	<6	<6	22	22	0.032	0.047
41607	SS5	221	2012-08-01	Phayao	Blood	sepsis	Ceftriaxone	30	27	<6	<6	<6	<6	18	18	0.032	0.047
33394	SS2	233	Aug-10	Bangkok	Blood	sepsis	Ceftriaxone	33	27	<6	8	11	<6	29	25	0.032	0.047
35611	SS2	233	Apr-11	Chanthaburi	Blood	sepsis	Ceftriaxone	34	35	<6	9	12	<6	25	19	0.38	0.047
35688	SS2	233	Apr-11	Rayong	Blood	sepsis	Ceftriaxone	44	43	<6	<6	13	<6	28	29	0.125	0.75
35940	SS2	233	May-11	Phetchabul	Blood	sepsis	Ceftriaxone	34	30	<6	<6	8	<6	24	22	0.032	0.047
35967	SS2	233	Jun-11	Tak	Blood	sepsis	Ceftriaxone	38	34	<6	9	10	<6	28	26	0.5	0.094
36745	SS2	233	Aug-11	Chanthaburi	Blood	sepsis	Ceftriaxone	33	28	<6	9	25	<6	32	26	0.5	0.094
36905	SS2	233	Aug-11	Suphanburi	Blood	sepsis	Ceftriaxone	42	41	<6	<6	10	<6	28	21	0.5	0.047
37554	SS2	233	2011-09-13	Chiang Mai	Blood	sepsis	Ceftriaxone	38	35	26	7	8	<6	26	24	0.38	0.094
37647	SS2	233	2011-09-10	Lampang	Blood	sepsis	Ceftriaxone	57	34	26	8	9	<6	24	23	1	0.094
38727	SS2	233	2011-11-09	Lampang	Blood	sepsis	Ceftriaxone	37	35	<6	8	8	<6	24	22	0.032	0.047
39236	SS2	233	2012-03-13	Phitsanulok	Blood	sepsis	Ceftriaxone	41	40	12	11	15	<6	29	28	0.75	0.125
40237	SS2	233	Jun-12	Phitsanulok	Blood	sepsis	Ceftriaxone	30	27	13	<6	10	<6	25	23	0.5	0.094
40364	SS2	233	2012-06-04	Nakhon Ratchasima	Blood	sepsis	Ceftriaxone	37	37	<6	<6	13	<6	27	28	0.125	0.047
40484	SS2	233	2012-05-30	Saraburi	Blood	sepsis	Ceftriaxone	40	43	<6	7	13	<6	26	30	0.38	0.047
40747	SS2	233	2012-06-23	Phitsanulok	Blood	sepsis	Ceftriaxone	45	40	<6	11	12	<6	30	28	0.75	0.094
27968	SS2	233	2008-08-01	Sa Kaeo	Blood	sepsis	Ceftriaxone	28	25	<6	<6	10	<6	25	25	0.75	0.125
30346	SS2	233	2009-06-01	Phitsanulok	Blood	Endocarditis	Ceftriaxone	28	25	<6	<6	<6	<6	29	<6	1.5	0.094
30389	SS2	233	2009-05-01	Sa Kaeo	Haemoculture	No data	Ceftriaxone	30	28	<6	<6	13	<6	23	25	0.38	0.047
30823	SS2	233	2009-09-01	Chiang Mai	Haemoculture	No data	Ceftriaxone	30	28	<6	<6	12	<6	28	21	0.5	0.125
40804	SS2	233	2012-07-13	Nakhon Ratchasima	CSF	meningitis	Ceftriaxone	29	22	<6	<6	10	<6	25	22	0.125	0.75
41126	SS2	233	2012-07-13	Nakhon Ratchasima	CSF	acute meningitis	Ceftriaxone	32	28	<6	<6	12	<6	23	25	0.38	0.047
41219	SS2	233	2012-07-23	Sa Kaeo	Blood	sepsis	Ceftriaxone	30	25	<6	<6	12	<6	24	23	0.38	0.047
41218	SS2	233	Jul-12	Lampang	Blood	sepsis	Ceftriaxone	27	25	<6	<6	9	<6	25	23	0.5	0.125
41121	SS2	233	Jul-12	Udonthani	CSF	meningitis	Ceftriaxone	10	24	21	<6	30	<6	24	<6	0.5	0.094
40803	SS2	233	Jun-12	Nonthaburi	Blood	sepsis	Ceftriaxone	25	24	<6	<6	9	<6	21	19	0.032	0.047
40750	SS2	233	2012-06-01	Phitsanulok	Blood	sepsis	Ceftriaxone	27	24	<6	<6	9	<6	28	26	0.032	0.047
40301	SS2	233	Jun-12	Phitsanulok	Blood	sepsis	Ceftriaxone	24	22	<6	<6	11	<6	22	20	0.5	0.094
41477	SS2	233	2012-07-25	Nan	Blood	sepsis	Ceftriaxone	26	25	<6	<6	12	<6	23	24	0.38	0.094
35949	SS2	233	Jun-11	Phetchaburi	Blood	sepsis	Ceftriaxone	29	27	<6	<6	11	<6	27	24	0.032	0.125
36918	SS2	233	Aug-11	Nan	Blood	sepsis	Ceftriaxone	26	25	<6	<6	10	<6	22	22	0.032	0.047
42527	SS2	233	2012-10-06	Phitsanulok	Blood	sepsis	Ceftriaxone	24	20	<6	<6	<6	<6	24	21	0.5	0.125
42506	SS2	233	2012-10-25	Pichit	Blood	sepsis	Ceftriaxone	25	23	<6	<6	10	<6	20	23	0.5	0.094
43434	SS2	233	Unknown	Phetchabul	Blood	sepsis	Ceftriaxone	25	23	<6	<6	<6	<6	21	20	0.032	0.047
32098	SS24	234	Apr-10	Lampang	Blood	sepsis	Ceftriaxone	30	25	<6	<6	<6	<6	23	22	0.38	0.047
32563	SS5	235	May-10	Udonthani	Blood	sepsis, meningitis	Ceftriaxone	23	20	<6	10	<6	<6	18	20	1	0.094
41594	SS2	236	2012-07-22	Phetchabul	Blood	sepsis	Ceftriaxone	27	25	<6	10	<6	10	21	21	0.125	0.75
28075	SS14	237	2008-09-01	Phitsanulok	Blood	No data	Ceftriaxone	34	32	<6	<6	<6	<6	18	20	0.032	0.047
35736	SS2	298	Apr-11	Phayao	Blood	sepsis	Ceftriaxone	38	38	21	19	30	18	25	28	0.032	0.047
36830	SS2	308	Aug-11	Chiang Mai	Blood	sepsis	Ceftriaxone	32	30	<6	<6	9	<6	20	21	0.032	0.047
36610	SS2	319	Jul-11	Chiang Mai	Blood	sepsis	Ceftriaxone	30	30	<6	<6	9	<6	21	22	0.032	0.047
38730	SS2	319	2012-01-19	Nakhon Ratchasima	Blood	sepsis	Ceftriaxone	37	33	<6	7	18	<6	29	25	0.032	0.047
40128	SS2	337	2012-05-11	Nakhon Phanom	Blood	sepsis	Ceftriaxone	31	30	24	16	9	14	24	25	0.125	0.75
40749	SS2	337	Jun-12	Phitsanulok	Blood	sepsis	Ceftriaxone	28	29	21	18	8	18	25	24	0.032	0.047
41234	SS2	337	Jul-12	Nakhon Phanom	Blood	sepsis	Ceftriaxone	33	32	24	18	8	16	24	25	0.125	0.75
41940	SS2	337	2012-09-20	Nakhon Phanom	Blood	sepsis	Ceftriaxone	42	40	35	23	13	20	29	31	0.032	0.094
39502	SS2	337	2012-03-28	Nakhon Phanom	Blood	sepsis	Ceftriaxone	47	45	10	20	10	20	30	31	0.125	0.75
36602	SS2	379	Jul-11	Lampang	Body Fluid	No data	Ceftriaxone	44	41	<6	<6	12	<6	29	28	0.25	0.094
37880	SS2	379	2011-10-07	Lampang	Blood	sepsis	Ceftriaxone	36	34	<6	<6	8	<6	24	24	0.5	0.094
40085	SS2	379	Apr-12	Lampang	Blood	sepsis	Ceftriaxone	36	<6	35	7	9	<6	24	24	0.75	0.125
32588	SS2	380	May-10	Nan	Blood	sepsis	Ceftriaxone	33	34	16	12	<6	<6	22	22	0.125	0.094
34758	SS2	380	Jan-11	Burirum	Blood	sepsis	Ceftriaxone	45	44	<6	14	<6	<6	30	29	0.032	0.047
39480	SS2	380	2012-03-12	Nakhon Ratchasima	Blood	sepsis	Ceftriaxone	39	34	<6	<6	11	<6	24	24	0.032	0.047
40424	SS2	380	May-12	Suphanburi	Blood	sepsis	Ceftriaxone	35	33	<6	<6	11	<6	23	22	0.032	0.047
39104	SS2	380	2012-02-25	Khon Kaen	Blood	sepsis	Ceftriaxone	32	31	<6	<6	9	<6	23	20	0.125	0.75
38433	SS2	380	2011-10-11	Burirum	Blood	sepsis	Ceftriaxone	33	33	<6	<6	<6	<6	27	25	0.032	0.047
36738	SS2	380	2011-08-03	Udonthani	Blood	sepsis	Ceftriaxone	31	31	<6	<6	10	<6	20	18	0.125	0.75
33243	SS2	381	Jul-10	Udonthani	Blood	sepsis	Ceftriaxone	35	34	<6	<6	<6	<6	22	18	0.125	0.75
34579	SS2	381	Jan-11	Phitsanulok	Blood	sepsis	Ceftriaxone	31	30	<6	<6	<6	<6	20	18	0.032	0.047
35895	SS2	381	May-11	Sa Kaeo	Blood	sepsis	Ceftriaxone	31	30	<6	<6	9	<6	20	19	0.125	0.75
33872	SS2	381	Oct-10	Phayao	Blood	sepsis	Ceftriaxone	32	29	<6	<6	8	<6	24	19	0.032	0.047
42319	SS2	382	2012-10-17	Phisanulok	Blood	sepsis	Ceftriaxone	25	28	<6	<6	8	<6	20	19	0.032	0.047
42073	SS2	382	2012-09-19	Lampang	Blood	sepsis	Ceftriaxone	36	37	<6	<6	26	<6	21	21	0.125	0.047
35816	SS2	391	May-11	Rayong	Blood	sepsis	Ceftriaxone	30	39	<6	<6	9	<6	27	22	0.032	0.047
36323	SS2	391	2011-07-04	Udonthani	Blood	sepsis	Ceftriaxone	38	33	<6	8	10	<6	26	27	0.032	0.047
39959	SS2	391	2012-05-03	Uttaradit	Blood	sepsis	Ceftriaxone	38	35	<6	10	13	<6	24	28	0.032	0.047
40014	SS2	391	2012-05-07	Uttaradit	Blood	sepsis	Ceftriaxone	33	37	<6	8	12	<6	27	22	0.125	0.125
41112	SS2	391	Jul-12	Bangkok	Blood	sepsis	Ceftriaxone	30	30	<6	<6	10	<6	25	19	0.032	0.047
41315	SS2	391	2012-08-10	Phetchabul	Blood	sepsis	Ceftriaxone	36	35	<6	<6	8	<6	26	21	0.032	0.047
41766	SS2	391	2012-09-11	Singburi	Blood	sepsis	Ceftriaxone	30	28	28	10	11	15	22	24	0.125	0.094
34015	SS2	392	Oct-10	Bangkok	Blood	sepsis	Ceftriaxone	37	43	<6	<6	12	<6	26	26	0.032	0.047
39974	SS2	392	2012-05-05	Nan	Blood	sepsis	Ceftriaxone	31	29	<6	<6	20	<6	24	18	0.125	0.047
40410	SS2	392	2012-06-01	Chiang Mai	Blood	sepsis	Ceftriaxone	30	28	26	17	9	16	22	24	0.125	0.125
40621	SS2	392	2012-06-13	Chachoengsao	Blood	sepsis	Ceftriaxone	32	39	<6	<6	9	<6	26	22	0.032	0.047
40302	SS2	393	Jun-12	Phitsanulok	Blood	sepsis	Ceftriaxone	35	33	<6	<6	10	<6	23	11	0.5	0.094
36375	SS2	395	2011-07-08	Nong Khai	Blood	sepsis	Ceftriaxone	30	30	<6	<6	9	<6	20	19	0.032	0.047
32999	SS2	512	Jun-10	Nan	Blood	sepsis	Ceftriaxone	30	36	<6	<6	12	<6	26	25	0.032	0.047
36369	SS2	512	Jul-11	Lampang	Blood	sepsis	Ceftriaxone	33	44	27	16	10	8	26	25	0.032	0.047
36903	SS2	512	Aug-11	Nan	Blood	sepsis	Ceftriaxone	33	43	<6	9	16	<6	29	27	0.032	0.047
36917	SS2	512	Aug-11	Nan	Blood	sepsis, meningitis	Ceftriaxone	28	28	27	18	11	9	25	26	0.032	0.047
36919	SS2	512	Aug-11	Nan	Blood	sepsis	Ceftriaxone	31	38	<6	<6	12	<6	27	29	0.125	0.125
36920	SS2	512	Aug-11	Nan	Blood	sepsis	Ceftriaxone	39	40	<6	3	11	<6	28	27	0.032	0.047
39971	SS2	512	2012-04-21	Nan	Blood	sepsis	Ceftriaxone	24	30	20	15	<6	<6	19	18	0.032	0.047
36901	SS2	512	Aug-11	Nan	Blood	sepsis	Ceftriaxone	23	28	26	17	9	7	29	21	0.125	0.75
40133	SS2	513	2012-04-22	Phitsanulok	Blood	sepsis	Ceftriaxone	36	42	<6	<6	10	<6	26	26	0.032	0.047
38732	SS2	514	2011-11-12	Nan	Blood	sepsis	Ceftriaxone	35	31	<6	<6	9	<6	19	22	0.032	0.047
42714	SS2	514	2012-11-26	Uttaradit	Blood	sepsis	Ceftriaxone	30	38	<6	<6	10	<6	25	20	0.125	0.125
34584	SS2	515	Jan-11	Rayong	Blood	sepsis	Ceftriaxone	35	37	<6	<6	<6	<6	22	21	0.032	0.125
36900	SS2	516	Aug-11	Nan	Blood	sepsis	Ceftriaxone	25	27	<6	<6	<6	<6	15	12	0.125	0.047
